# Supplementary material for: Validating physician-certified verbal autopsy and probabilistic modeling (InterVA) approaches to verbal autopsy interpretation using hospital causes of adult deaths
Source: Popul Health Metr. 2011 Aug 5;9:49. doi: 10.1186/1478-7954-9-49 (PMC3160942; doi:10.1186/1478-7954-9-49)
Supplement: Additional file 2 — Spreadsheet showing cause of death categories assigned by the HCOD, PCVA, and InterVA model. The spreadsheet shows varying causes of death for each method. These were further categorized into broader cause groups referred to as the "condensed common list" to match each other, especially for causes without direct correlates. Diseases with fewer frequencies were also regrouped; mapping was then done and a common list was generated (collapsed COD list) for easy comparison. [file 1478-7954-9-49-S2.XLS]

## Sheet: Additional file 2
Additional file 2
Hospital COD List	Column1	Physician certified COD List	InterVA COD List	Collapsed COD categories
ISS disease resulting in other specified conditions	1	HIV disease resulting in other specified diseases	HIV/AIDS related death	HIV/AIDS related deaths
ISS disease resulting in mycobacterial infections	N/A	HIV disease resulting in infectious and parasitic diseases	N/A	HIV/AIDS related deaths
ISS disease resulting in bacterial infections	N/A	N/A	N/A	HIV/AIDS related deaths
ISS disease resulting in lymphoid interstitial Pneumonia/Sepsis	N/A	N/A	N/A	HIV/AIDS related deaths
ISS disease resulting in other conditions	N/A	N/A	N/A	HIV/AIDS related deaths
Acute ISS infection syndrome	N/A	N/A	N/A	HIV/AIDS related deaths
ISS disease resulting in candidiasis infections	N/A	N/A	N/A	HIV/AIDS related deaths
ISS disease resulting in haematological and immunological abnormalities not elsewhere classified	N/A	N/A	N/A	HIV/AIDS related deaths
ISS disease resulting in PCP	N/A	N/A	N/A	HIV/AIDS related deaths
ISS disease resulting in encephalopathy	N/A	N/A	N/A	HIV/AIDS related deaths
ISS disease resulting in other infections and parasitic diseases	N/A	N/A	N/A	HIV/AIDS related deaths
Dementia in ISS disease	N/A	N/A	N/A	HIV/AIDS related deaths
Pulmonary TB	2	Respiratory tuberculosis, not confirmed bacteriologically or histologically	Tuberculosis (pulmonary)	Tuberculosis
Pulmonary TB(CXR confirmed	N/A	Tuberculosis of other organs	N/A	Tuberculosis
Pulmonary TB(sputum positive) &/or FNA or lymphnode biopsy done	N/A	Respiratory tuberculosis, bacteriologically & histologically confirmed	N/A	Tuberculosis
TB pericarditis	N/A	N/A	N/A	Tuberculosis
Pulmonary TB not confirmed	N/A	N/A	N/A	Tuberculosis
Meningitis due to other and unspecified causes	3	Meningitis due to other and unspecified causes	Meningitis	Meningitis
Meningitis-TBM	N/A	Bacterial meningitis, not elsewhere classified	N/A	Meningitis
Pneumonia/Sepsis,unspecified	4	Pneumonia/Sepsis, organism unspecified sites	Pneumonia/Sepsis	Pneumonia/Sepsis
Acute LRTI	N/A	N/A	N/A	Pneumonia/Sepsis
Lower respiratory tract infection	N/A	N/A	N/A	Pneumonia/Sepsis
Bacterial Pneumonia/Sepsis, unspecified	N/A	N/A	N/A	Pneumonia/Sepsis
Acute hepatitis B	5	Unspecified viral hepatitis	Liver disease	Liver disease
Alcoholic liver disease	N/A	Fibrosis and cirrhosis of liver	N/A	Liver disease
Portal hypertension	N/A	N/A	N/A	Liver disease
Ascites	N/A	N/A	N/A	Liver disease
Malaria unspecified	6	Unspecified malaria	Malaria	Malaria
N/A	N/A	Shigellosis	Bloody diarrhoea	Bloody diarrhoea
Diarrhoea/gastroenteritis	7	Diarrhoea and gastroenteritis of presumed infectious origin	Non Bloody diarrhoea	Non bloody diarrhoea
Acute renal failure	8	Inflammatory diseases of prostate	Kidney or urinary disease	kidney and urinary disease
UTI	N/A	Cystitis	N/A	kidney and urinary disease
Anasarca	N/A	Hyperplasia of prostate	N/A	kidney and urinary disease
Cystitis	N/A	Nephrotic syndrome	N/A	kidney and urinary disease
Type II DM	9	Non-insulin-dependent diabetes mellitus	Diabetes	Diabetes
Hypoglycaemia-DM	N/A	Insulin-dependent diabetes mellitus	N/A	Diabetes
Diabetic coma	N/A	N/A	N/A	Diabetes
Diabetic arthropathy	N/A	N/A	N/A	Diabetes
Hypertension(High BP)	10	Cardiomyopathy	Acute cardiac death	Cardiovascular diseases
Stroke,not specified as haemorrhage or infarction	N/A	Essential (primary) hypertension	Chronic cardiac death	Cardiovascular diseases
Atrial fibrillation	N/A	Hypertensive heart and renal disease	Stroke	Cardiovascular diseases
Hypertensive nephropathy	N/A	Hypertensive heart diseases	N/A	Cardiovascular diseases
Hypertensive heart disease	N/A	Hypertensive renal disease	N/A	Cardiovascular diseases
Congestive Cardiac Failure	N/A	Acute myocardial infarction	N/A	Cardiovascular diseases
Essential(primary hypertension)	N/A	N/A	N/A	Cardiovascular diseases
Secondary hypertension	N/A	N/A	N/A	Cardiovascular diseases
Chronic ischaemic heart disease	N/A	N/A	N/A	Cardiovascular diseases
Acute M.I	N/A	N/A	N/A	Cardiovascular diseases
Coma	11	Other symptoms and signs involving the nervous and musculoskeletal systems	Disease of nervous system	Disease of the nervous system
Epilepsy,	N/A	Epilepsy	N/A	Disease of the nervous system
Schizophrenia,schizotypal & delusional disorders	N/A	N/A	N/A	Disease of the nervous system
Encephalopathy,unspecified/other acute infection	N/A	N/A	N/A	Disease of the nervous system
Dyspnoea,unspecified	12	Bronchitis, not specified as acute or chronic	Chronic respiratory disease	Chronic respiratory disease
Asthma,	N/A	N/A	N/A	Chronic respiratory disease
Sickle cell anemia with crisis	13	Sickle-cell disorders	Haemoglobinopathy	Haemoglobinopathies
Anemia in chronic disease	14	N/A	N/A	Anaemia
Anaemia, unspecified	N/A	N/A	N/A	Anaemia
Other septicaemia/septicaemia	15	Varicella [chickenpox]	Acute Respiratory Infection not pneumonia	Other Acute infection
Septic wound,	N/A	Fever of unknown origin	N/A	Other acute infection
Neutropenia, thrombocytopenia,	N/A	N/A	N/A	Other acute infection
Cellulitis,	N/A	N/A	N/A	Other acute infection
PUO pyrexia of unknown origin	N/A	N/A	N/A	Other acute infection
Burns & corrosions	16	Intentional self-harm by unspecified means	Homicide	Other fatal accidents
Abdominal injury,	N/A	Contact with hot drinks, food, fats and cooking oils	Accidental poisoning	Other fatal accidents
Multiple injuries,	N/A	Intentional self-poisoning by and exposure to other and unspecified chemicals and noxious substances	Other fatal accident	Other fatal accidents
Poisoning	N/A	Fall from tree	N/A	Other fatal accidents
N/A	N/A	Exposure to ignition or melting of other clothing and apparel	N/A	Other fatal accidents
Acute abdomen,	17	Abdomen and pelvic pain	Other digestive disease	Other digestive system
Intestinal obstruction	N/A	Peptic ulcer, site unspecified	N/A	Other digestive system
Disease of the spleen	N/A	Peritonitis	N/A	Other digestive system
Hernia,	N/A	Oesophageal varices	N/A	Other digestive system
Peptic ulcer disease (PUD)	N/A	N/A	N/A	Other digestive system
Rabies,	N/A	Mastoiditis and related conditions	Tetanus	Other chronic infection
Tetanus,	N/A	Osteomyelitis	N/A	Other chronic infection
Cachexia	18	Typhoid and paratyphoid fevers	N/A	Other chronic infection
N/A	N/A	Rabies	N/A	Other chronic infection
N/A	N/A	Other tetanus	N/A	Other chronic infection
Ca. cervix	19	Malignant neoplasm of meninges	Malignancy	Malignancies
Leukaemia	N/A	Malignant neoplasm of colon	N/A	Malignancies
N/A	N/A	Malignant neoplasm of stomach	N/A	Malignancies
N/A	N/A	Malignant neoplasm of ovary	N/A	Malignancies
N/A	N/A	Malignant neoplasm of brain	N/A	Malignancies
N/A	N/A	Malignant neoplasm of rectosigmoid junction	N/A	Malignancies
N/A	N/A	Malignant neoplasm of prostate	N/A	Malignancies
Incomplete abortion	N/A	Ectopic pregnancy	Maternity related death	Maternity related death
N/A	N/A	Ovarian dysfunction	N/A	Maternity related death
N/A	N/A	Eclampsia	N/A	Maternity related death
N/A	21	Puerperal sepsis	N/A	Maternity related death
N/A	N/A	Other ill-defined and unspecified causes of mortality	Indet	Indeterminate
N/A	N/A	Car occupant injured in other and unspecified transport accidents	Transport-related accident	Transport accidents
N/A	N/A	N/A	N/A	N/A
N/A	N/A	N/A	N/A	N/A

## Sheet: Sheet2
id	icd_10_diagnosis_b
102223	Disease of the nervous system
359452	kidney and urinary disease
116512	Other fatal accidents
118067	Cardiovascular diseases
117110	kidney and urinary disease
106582	Diabetes
118059	Other digestive system-
117700	Diabetes
105467	Other fatal accidents
215286	Cardiovascular diseases
485734	Malignancies
515061	HIV/AIDS related deaths-
161613	Cardiovascular diseases
239595	Malaria
213284	HIV/AIDS related deaths-
559335	HIV/AIDS related deaths-
290262	HIV/AIDS related deaths-
155051	Diabetes
267566	HIV/AIDS related deaths-
200174	Diabetes
281234	Malaria
198087	Other chronic infection-
202710	Diabetes
395307	HIV/AIDS related deaths-
222659	kidney and urinary disease
118001	Cardiovascular diseases
121054	Diabetes
536386	Pneumonia
143794	HIV/AIDS related deaths-
102917	Other fatal accidents
550567	Liver disease
154970	Cardiovascular diseases
155928	Malignancies
169031	HIV/AIDS related deaths-
287004	Cardiovascular diseases
232526	Malignancies
153804	Meningitis
542895	Other fatal accidents
163190	Tuberculosis
284496	Malignancies
373062	HIV/AIDS related deaths-
164896	Other chronic infection-
420312	HIV/AIDS related deaths-
178126	Cardiovascular diseases
343882	Malignancies
567476	HIV/AIDS related deaths-
384411	Tuberculosis
316224	HIV/AIDS related deaths-
334530	Cardiovascular diseases
335973	HIV/AIDS related deaths-
360611	Maternity related death
211237	Other Acute infection
127885	Cardiovascular diseases
448903	Malaria
160627	Cardiovascular diseases
466644	Meningitis
400669	Cardiovascular diseases
308840	Chronic respiratory disease
283794	HIV/AIDS related deaths-
131993	Other chronic infection-
246390	Indeterminate
169147	Liver disease
130569	Other chronic infection-
305972	Indeterminate
511040	Other digestive system-
205966	HIV/AIDS related deaths-
373129	Other digestive system-
128981	Cardiovascular diseases
250875	Cardiovascular diseases
296751	Cardiovascular diseases
254605	HIV/AIDS related deaths-
103154	HIV/AIDS related deaths-
134384	Diabetes
247223	HIV/AIDS related deaths-
181140	Disease of the nervous system
491484	Cardiovascular diseases
138811	Haemoglobinopathies
374103	HIV/AIDS related deaths-
201220	Tuberculosis
162144	HIV/AIDS related deaths-
476797	HIV/AIDS related deaths-
524443	Tuberculosis
358401	Transport accidents
271092	HIV/AIDS related deaths-
259567	HIV/AIDS related deaths-
140919	HIV/AIDS related deaths-
127703	Disease of the nervous system
128048	Malaria
478555	Cardiovascular diseases
196038	HIV/AIDS related deaths-
254735	Cardiovascular diseases
480627	Maternity related death
237453	Cardiovascular diseases
139567	Maternity related death
206936	Other fatal accidents
377468	HIV/AIDS related deaths-
192096	Pneumonia
193703	Cardiovascular diseases
585646	Tuberculosis
216789	HIV/AIDS related deaths-
126806	Tuberculosis
193038	HIV/AIDS related deaths-
286593	Malignancies
401327	HIV/AIDS related deaths-
203363	Diabetes
177747	Other digestive system-
188840	Diabetes
310340	Cardiovascular diseases
605917	Cardiovascular diseases
254751	Diabetes
217965	Meningitis
411156	bloody diarrhoea
119115	Cardiovascular diseases
583263	HIV/AIDS related deaths-
191143	Other digestive system-
616439	HIV/AIDS related deaths-
156011	Diabetes
491130	HIV/AIDS related deaths-
358227	Other chronic infection-
188683	Tuberculosis
232663	Cardiovascular diseases
109023	Cardiovascular diseases
148742	Tuberculosis
128106	HIV/AIDS related deaths-
638449	Cardiovascular diseases
144258	Other acute infection
160630	HIV/AIDS related deaths-
198359	HIV/AIDS related deaths-
139404	Maternity related death
151914	kidney and urinary disease
155053	Diabetes
301043	Tuberculosis
187891	Malignancies
164595	Tuberculosis
230628	Malignancies
637945	Cardiovascular diseases
296355	Meningitis
110721	Diabetes
116550	Cardiovascular diseases
119412	Non bloody diarrhoea
106968	Cardiovascular diseases
114213	HIV/AIDS related deaths-
108454	Meningitis
106296	Tuberculosis
117829	Cardiovascular diseases
